# Supplementary material for: Utilization Trend and Comparison of Different Radiotherapy Modes for Patients with Early-Stage High-Intermediate-Risk Endometrial Cancer: A Real-World, Multi-Institutional Study
Source: Cancers (Basel). 2022 Oct 19;14(20):5129. doi: 10.3390/cancers14205129 (PMC9599971; doi:10.3390/cancers14205129)
Supplement: Supplementary file 1 [file cancers-14-05129-s001.zip]

Archive with 1 entries (1 files):
- cancers-1947714-supplementary.pdf
